# Supplementary material for: Hope for success as a mediator between Big Five personality traits and achievement goal orientation among high performance and recreational athletes
Source: PLoS One. 2024 Mar 21;19(3):e0288859. doi: 10.1371/journal.pone.0288859 (PMC10956841; doi:10.1371/journal.pone.0288859)
Supplement: S1 File — (ZIP) [file pone.0288859.s002.zip]

Archive with 4 entries (4 files):
- hope_medmod.csv
- __MACOSX/._hope_medmod.csv
- hope_medmod.omv
- __MACOSX/._hope_medmod.omv
