# Supplementary material for: Hope for success as a mediator between Big Five personality traits and achievement goal orientation among high performance and recreational athletes
Source: PLoS One. 2024 Mar 21;19(3):e0288859. doi: 10.1371/journal.pone.0288859 (PMC10956841; doi:10.1371/journal.pone.0288859)
Supplement: S1 File — (ZIP) [file pone.0288859.s002.zip › hope_medmod.csv]

LP	Age	S	E	A	C	ES	I	HS	TASK	EGO	Sex
1	28	HP	3.5	4	2.25	3.25	3.5	43	28	18	M
2	22	R	4.25	3.25	2.75	2.25	3.5	46	29	20	M
3	22	HP	1.5	3.5	3.25	1.5	4	41	28	25	K
4	24	R	5	4.5	3.25	1.75	5	57	32	10	M
5	23	R	4	4.75	3.5	2.75	4.25	49	35	21	K
6	23	R	3.5	2.5	1.75	1.5	5	54	27	6	M
7	22	R	2.25	3.75	2.75	3.25	3.75	43	22	19	M
8	23	HP	1.25	3.25	4.25	3.5	3.5	45	29	13	K
9	22	HP	3.75	3.75	3.25	3	3.75	48	33	13	M
10	22	HP	3	3.25	4	3	3	47	28	21	M
11	21	R	2.25	3	4.75	2	4.5	62	35	21	M
12	22	R	3.75	3.5	4.25	3	4	49	35	15	M
13	23	HP	3.75	3.75	2	4	3.5	50	31	20	M
14	22	R	2.5	4.25	3	4.5	3.75	44	28	21	M
15	24	HP	4.25	3.25	4.5	4	4.5	64	34	25	K
16	22	HP	3	3.25	4	2.75	3	51	29	16	M
17	22	R	4	2.75	3.5	4.5	3.75	48	33	24	M
18	22	HP	1.5	2.75	2	1.25	2.25	42	33	15	M
19	25	HP	2.5	3	5	3.5	3.5	45	24	22	M
20	23	R	5	3	4	3	4.25	48	35	15	M
21	21	R	3	2.5	4.25	2	2.75	39	29	19	M
22	24	R	4.5	4	4.25	3	3.5	50	34	14	M
23	23	HP	3.75	2.75	4.75	4.25	4	50	33	13	M
24	22	HP	5	4.5	3.75	2.5	4.75	61	32	14	K
25	22	HP	4.25	2.25	2	3.5	4.25	49	25	21	M
26	22	HP	4.5	4.25	4.5	1.75	2.75	47	34	15	K
27	22	R	3.75	4	4	2	3.25	45	24	16	K
28	19	R	4.5	4	2.5	3	5	49	33	21	K
29	19	HP	5	3.5	2.75	2.75	4.75	54	34	25	M
30	19	R	4.25	3.25	2.75	2	1.75	38	31	26	K
31	19	R	3.75	4.25	1	1	3.5	40	24	19	M
32	19	R	3.5	3.5	3.75	2	3	44	27	26	K
33	19	HP	4.75	3	2.75	3.75	4.75	55	35	28	M
34	18	HP	1.75	3	2.5	3.75	1	40	33	21	M
35	19	HP	4.5	3.5	3.25	2.75	3.75	61	30	18	K
36	20	R	4.5	3.25	3.25	3.75	3.5	43	28	18	M
37	20	HP	4.25	4.5	3	2.25	4	51	33	26	M
38	20	HP	3.5	3	4	3.25	3.5	47	30	13	M
39	22	R	1.75	4.25	3.25	1.5	3.75	42	34	12	M
40	19	R	4.25	3.25	4.5	4.5	4.75	64	34	16	M
41	19	HP	3.75	3.75	4	4.25	3.5	55	33	27	M
42	19	HP	2.75	3	4.5	4.75	3.25	52	29	21	M
43	19	HP	2.5	3.5	3.5	3	3.75	49	35	18	K
44	20	R	3.75	2.75	2.25	3	4.25	60	33	21	M
45	19	HP	3.75	3.75	2	2.5	3	45	29	17	M
46	20	HP	1.75	3	3	3	4.25	50	29	20	M
47	19	HP	3.5	5	2.75	2.75	3.75	46	33	16	K
48	19	HP	2.5	3.25	3	1	3.25	45	30	21	M
49	19	HP	3.25	4	1.75	3	3.5	39	28	26	M
50	21	R	3.75	3.75	4.75	3.5	3.25	54	35	19	M
51	20	HP	1.5	2.75	4	2	2.25	52	29	19	M
52	19	R	4.25	5	3.75	2.75	4	43	29	9	K
53	20	R	1	1.25	1.75	2.25	5	48	28	25	M
54	19	HP	3.75	4	3.75	2	3.75	52	32	14	K
55	19	HP	4.25	3.25	3.5	2	3.75	53	33	22	K
56	19	HP	5	4.75	2.75	3	4	53	34	22	K
57	20	R	4	3.5	2.25	3.25	3.75	49	29	27	M
58	20	R	5	4.5	3.5	3.25	4.5	52	32	18	M
59	19	R	4.25	4.25	3	3	3	44	24	18	K
60	21	R	4.25	4.75	3.5	3.5	5	58	32	25	M
61	19	R	3.75	4	4	3.75	3.25	46	32	23	M
62	19	HP	3	3.25	4.25	3.5	4	56	30	25	M
63	21	R	4	4.5	3	1.25	3	45	35	18	M
64	20	HP	4	4.25	3.25	2	3.5	41	32	27	M
65	20	HP	4.25	4.25	3.5	3.25	3.75	56	26	20	M
66	21	HP	1.75	4.75	3.5	3	3.25	51	35	23	M
67	22	HP	4.5	3.25	3.75	2.25	3.75	46	32	20	K
68	24	HP	2.75	3.5	4	2.25	4	53	31	20	M
69	20	R	1.25	2.75	2.75	1.75	2.25	38	31	20	M
70	20	R	5	4.5	2.75	3	4.5	57	33	22	K
71	23	R	2.5	4.75	3.75	3.25	4.5	54	35	23	K
72	21	HP	4	4.75	4.5	2.75	4	54	33	20	M
73	21	HP	5	3.75	1.5	4	5	61	33	25	M
74	23	R	4.75	4	4	3.25	3	50	29	21	M
75	21	R	1.5	3.75	2.25	1.5	2.75	38	35	17	K
76	20	R	4	3	2.75	3	3.75	49	21	18	M
77	20	R	3	3.5	2.5	3.75	3	43	27	19	M
78	23	R	3.25	4	4.25	2	4.25	47	35	18	K
79	20	HP	4.75	5	4	2.5	4	50	30	26	M
80	21	R	2.75	4.75	3.75	3.25	4.75	48	26	20	K
81	31	R	4.5	4.5	3.75	4	4.25	57	30	14	M
82	21	R	4.5	3.5	4	4	4.5	48	30	20	M
83	21	R	4.5	4	3.25	4	3.75	49	28	18	M
84	21	R	5	5	3	4.5	4	58	34	8	M
85	21	HP	3.75	2.5	1.75	2.75	3.25	58	27	27	M
86	20	HP	4	4.5	4	1.5	4	45	33	23	K
87	20	HP	3.5	4.25	4.25	4	3.75	54	35	17	K
88	21	HP	3.75	4	3	2	3.5	49	31	21	K
89	20	HP	4	3.75	4.25	3.75	3.5	45	29	23	M
90	21	HP	3.75	3.5	4	2.5	4.25	47	29	24	M
91	21	R	3.5	4.25	1.25	3.5	3	39	30	14	M
92	20	R	1	3.75	3.25	3.75	4.5	53	30	22	M
93	20	HP	2.25	3.5	4	1.75	4.5	55	35	18	K
94	20	R	4.5	4.5	2	3.25	4.25	56	35	13	K
95	20	HP	3.5	2.5	2.75	2.75	4.5	49	27	15	M
96	20	R	3.25	5	4.25	3	2.75	46	35	23	M
97	21	R	5	4	3.25	4.25	4.75	55	32	24	M
98	20	R	4.25	3.25	3.25	4	3.5	54	31	18	M
99	20	HP	1.5	3	4	3.75	3.25	45	35	14	M
100	20	R	4.75	5	2.25	4	4.25	52	31	23	M
101	20	R	3.5	3.25	3	4	4	51	27	21	M
102	20	HP	2.75	3.5	3.75	3	3.5	52	30	18	M
103	22	HP	4.25	4.75	4	2.75	3	56	34	6	M
104	20	HP	3	3.5	3.25	3.5	3.25	57	30	23	M
105	21	R	4.5	4.5	3.5	3.75	4.25	52	35	22	M
106	21	HP	4.75	4.5	1.75	2.25	4.25	52	28	20	K
107	21	R	2	3.25	4.25	2.25	3	39	20	17	K
108	21	R	4.25	5	4.75	2.5	3.75	54	25	15	K
109	21	HP	4.5	2.5	3.5	2.25	1.75	41	33	19	K
110	21	HP	1.75	3.5	1.75	1.5	3.75	46	27	21	M
111	26	R	3.75	4	4.75	2.75	4.75	60	35	25	K
112	21	R	5	4.25	2.25	3.25	4.75	58	35	30	K
113	21	R	4.5	3.5	4	3.5	4.5	55	34	24	K
114	22	HP	2	3.5	4	2.25	4	54	34	18	K
115	28	HP	2.25	3.25	3.75	2.5	3.25	41	32	25	K
116	24	R	2.75	3.25	2.75	2	3.75	37	35	19	M
117	23	HP	3.5	3.75	3.75	3	3.75	49	29	21	K
118	23	R	4.25	4.25	3.5	5	3.75	52	31	12	K
119	24	HP	4	3.25	3.25	3.5	4.25	51	34	24	M
120	24	R	1	4.25	4	1.75	4.25	49	32	15	M
121	24	HP	2.5	2.5	3.5	1.75	3.75	37	33	21	M
122	25	HP	3	4.5	3	3.75	3.25	48	33	20	K
123	23	HP	4.5	4.75	1.75	1.75	4	43	21	30	K
124	20	R	3.75	4	3.75	3.5	4.25	56	31	13	M
125	20	HP	4	3.25	3.25	3.25	3.5	46	29	17	M
126	20	HP	2.75	5	2.25	1.5	4.75	57	34	12	M
127	19	HP	2.75	3	1.75	2.25	3.75	47	33	21	M
128	19	R	3.5	4.25	1.75	2.25	5	50	26	20	M
129	19	R	3.5	1.5	4	1.25	2.75	50	34	21	K
130	19	HP	2.5	3	3	3.25	2.25	47	22	13	M
131	20	HP	4	4	3.25	3.5	3.75	48	34	28	M
132	21	R	2.25	3.25	4.75	3	3	39	30	24	M
133	24	HP	3	3.75	4	2.25	4	58	35	19	K
134	19	HP	3.5	4	3.25	3.25	4.25	51	32	26	M
135	20	HP	3.5	3.75	4	3.25	4.25	53	31	23	M
136	19	HP	4.75	2.75	4.5	4.5	4.25	62	34	19	K
137	20	HP	4.75	4	2.75	3.5	4.5	56	35	17	M
138	18	R	3.75	3.75	3.25	3.25	3.25	37	27	19	M
139	19	HP	4.5	3.5	3.75	4	3.5	45	27	18	M
140	19	R	2.5	3.5	3.75	2.75	3.25	38	30	19	M
141	19	HP	3.25	4	4.5	4.75	5	64	35	23	M
142	19	HP	2.5	2.75	2.75	2.25	4	52	27	16	M
143	20	HP	4	2.75	1.75	3.25	4	55	33	27	M
144	19	HP	3	3.5	3.25	2.25	2.25	49	35	10	K
145	20	HP	4.5	4.25	4	3.25	4.75	54	34	12	M
146	19	R	2.5	3	4	3.5	3.75	40	29	14	M
147	20	R	3.25	2.5	2.75	3.75	3.25	41	31	20	M
148	19	R	1.25	1.25	3.5	1.5	1.25	43	27	6	M
149	20	HP	4.25	4.25	2	1.25	3	27	35	22	M
150	22	HP	4	3.5	3	3.5	3.75	46	29	22	M
151	19	HP	3.5	4.25	2.5	2.5	4.25	58	31	20	M
152	20	HP	3.5	3.25	3.5	4.5	4.5	54	35	18	M
153	19	R	4	4.5	2	2.75	3.25	48	27	21	K
154	18	R	5	3	2.75	2.75	4	40	30	20	K
155	19	HP	3.5	4	3.75	3.75	3.5	46	32	24	M
156	19	HP	4.75	4.25	4.25	4.25	4.5	54	34	25	K
157	19	R	3.25	4.25	3.75	1.75	3	48	34	10	K
158	19	R	3.75	3.5	4	4.25	3.5	50	28	14	M
159	20	HP	4	4.75	4.5	2.75	3.75	43	32	14	K
160	19	HP	3.25	3.75	2.75	3.75	3.25	42	24	20	M
161	19	HP	3.5	4	2	2.25	3.25	45	33	16	K
162	21	R	3.75	3.75	4.25	3.25	4.25	54	34	21	M
163	20	HP	4.5	4.75	4	4.25	5	64	34	24	M
164	19	HP	3.25	2.5	4.5	2.75	4.25	57	31	19	M
165	19	HP	4	3.5	2.5	2.5	3.25	42	29	18	M
166	21	R	1	1	1	5	4.25	43	33	30	M
167	18	R	4.75	3.5	2.75	3.75	4.25	54	31	20	K
168	20	R	1.25	1.75	4.75	2.75	3.25	58	33	27	M
169	21	HP	3.5	3.5	1.75	3.75	4.25	51	35	18	M
170	19	R	1	3.5	2	4	2.25	23	27	19	M
171	19	HP	3.75	3.25	4.25	2	3.5	55	31	12	K
172	19	HP	3.75	3.75	4.75	3.75	4	54	33	24	M
173	18	HP	3.25	4	4	3.25	3.5	41	29	25	M
174	19	HP	4	2.5	4.25	4.75	5	64	35	27	M
175	18	HP	4.25	3.5	3.25	3.25	4	48	31	15	M
176	19	HP	1.75	4.75	3	2.25	3	35	34	17	K
177	19	HP	2.25	4.25	4.75	1.75	3.5	45	34	19	K
178	19	R	3.5	2	3.5	3.5	3.75	48	30	17	M
179	20	R	4.75	3.5	1	4.25	4.5	54	35	24	K
180	18	HP	3.25	4	3.75	2.25	3	40	35	18	K
181	20	HP	4.25	3.5	3.75	3.5	3.25	51	31	23	M
182	18	HP	2	4.5	4.25	2.5	3.5	47	34	29	K
183	19	HP	4	4.25	4	2.5	2.25	45	24	27	M
184	19	HP	3	3.25	3.25	4.25	4	51	31	23	M
185	19	HP	2.75	4.5	3.75	2.5	4	53	34	26	M
186	18	HP	3	4	4.5	3.25	4.75	60	35	24	M
187	19	HP	3.25	4.25	4.75	2.25	3.75	59	34	26	M
188	18	HP	3.75	3.75	3.75	4	3.5	53	31	20	M
189	19	R	3.25	4.5	4.5	3.75	4.25	58	35	28	M
190	19	HP	4.75	3.5	3.75	3.75	4.25	60	25	24	M
191	20	HP	4	4.25	3.25	3.25	3.75	48	29	19	M
192	19	HP	1.5	4	3.25	1	4	59	33	25	M
193	19	HP	3.75	4.25	3.5	4	3.75	53	34	24	M
194	18	HP	4.25	3.75	4.25	4.25	4	57	34	19	K
195	19	HP	3	4.5	4.75	3	4.75	57	33	26	K
196	19	HP	4.75	3.25	4	2.75	4.75	58	32	20	M
197	22	R	2.25	4.5	3.5	1.75	2.5	41	30	27	M
198	19	R	2.75	2.25	4	3	3.25	46	27	21	K
199	20	R	4.25	3.75	3.5	2.75	3.25	36	31	17	M
200	20	R	2	3.5	4	3	3.75	46	34	22	M
201	20	R	1.25	3.5	4.5	2.5	3.5	41	33	23	M
202	21	HP	4.5	4.5	2.75	3.25	4.75	53	34	13	M
203	19	HP	3.25	4	1.75	2.25	4.25	44	26	20	M
204	19	HP	3	4.5	3.75	4.75	3.75	52	35	26	M
205	19	HP	4	3.75	4.25	3.25	3.75	43	33	28	M
206	19	HP	3.25	4.25	3.25	1.25	2.75	39	35	30	K
207	19	HP	4.25	3	3.5	1.5	4.25	41	35	20	K
208	19	HP	4.5	3.75	3.75	4.25	3.75	59	35	23	M
209	27	R	4	4	2	3.25	4	53	34	20	M
210	19	HP	3	3.75	3.25	2.5	2.75	47	26	24	M
211	20	HP	4.75	4.25	4.25	2.25	3.5	41	28	20	K
212	19	R	4.25	3.75	2.75	1.5	2.25	26	24	15	K
213	19	HP	2.25	3.75	3	1.75	2.25	46	35	24	K
214	19	HP	4.25	3.75	2.25	3.25	3.75	42	31	15	M
215	19	HP	3.75	5	4.5	2	2.75	57	35	24	K
216	19	R	4	5	2.25	1.5	3.25	50	33	15	K
217	19	HP	3.75	4.5	3.25	2.25	3.75	49	31	28	K
218	21	HP	2	4.5	2.25	3	3.75	45	33	15	K
219	19	R	2.75	3.25	4	4	2.5	51	30	17	M
220	20	HP	3.25	3.25	2.5	1	2.25	24	31	19	M
221	20	R	2.75	3	3.25	3.75	3.25	35	32	22	M
222	20	R	2.25	4.25	2	1.75	2.5	36	30	17	K
223	19	R	3.25	2.5	3.5	1.5	2.25	41	32	22	M
224	20	R	2.75	4.25	3.25	2.25	3	42	32	17	K
225	19	R	3.5	4.25	2.75	3	2.75	44	35	20	K
226	20	HP	3.75	3.75	1.75	2.5	2.75	55	31	13	K
227	19	R	4	3.75	3.25	3.25	4.5	52	35	22	M
228	18	R	4.25	4.25	3	3.75	3.25	53	35	19	K
229	20	R	4.25	3.5	3.5	2.5	4	43	30	26	M
230	21	R	3	2.75	1.5	2	4.75	49	34	11	K
231	19	HP	4.5	5	4.25	3.5	3.5	45	25	9	M
232	19	HP	3.25	3.5	3.25	2	4.5	45	31	24	M
233	20	HP	3.5	3.5	2.75	1.25	4.75	52	35	17	K
234	19	HP	2.75	4	3.75	3.25	3	37	26	20	M
235	19	HP	3.25	3	3.5	1.75	3.5	43	27	25	M
236	18	HP	3.25	4.75	3.75	2.25	3.75	50	33	15	K
237	18	R	2.75	3.75	2.75	3.75	3.25	45	28	18	M
238	19	HP	3.75	3.5	4.5	2.5	3	50	27	21	K
239	19	R	4.25	5	3.5	2.75	3.75	48	25	21	M
240	20	R	4.25	3.25	3	4	2.75	43	32	12	M
241	20	HP	3.25	5	4.25	1.75	4.25	59	35	20	M
242	20	HP	3.5	3.75	3.5	2.75	3.5	61	35	30	K
243	19	R	3	3.5	3.25	3.5	3	50	29	22	M
244	19	R	4.5	2.75	3	3.25	4	51	31	23	K
245	19	HP	3.5	4.5	3	2.75	3.75	44	31	16	M
246	21	HP	5	5	2.5	3	4	55	33	21	M
247	19	R	4.75	3.25	3	3.75	4.5	52	31	21	M
248	18	R	4.25	3.5	3.75	4	3.5	46	33	17	M
249	20	R	4.25	4.5	3	4.25	4.5	45	22	20	M
250	18	R	3	4.25	4.5	3	3	45	35	24	K
251	20	R	1.5	3.5	3	3	3	38	26	9	M
252	19	HP	3.5	4.25	1.75	2.25	4	54	28	22	M
253	19	R	4.25	3.75	1.75	2.25	3.75	42	34	21	K
254	23	R	3.25	4.5	1.25	2.25	3.5	48	28	22	K
255	23	R	4.75	2	1.5	3	3.75	46	32	28	K
256	24	R	3	3.5	2.75	2	3	40	26	16	M
257	24	HP	2	4	5	3.75	4.5	51	35	23	K
258	20	HP	3.5	3	2.75	3.5	2.75	44	29	23	M
259	20	HP	3.25	3.25	4.25	2.5	4	42	24	24	M
260	20	R	4.5	4.5	4.5	2.75	3	42	34	25	K
261	20	HP	3.25	4	3.75	2.75	3.5	48	34	19	M
262	19	R	3.5	2.25	1.25	1	3.5	38	30	23	K
263	20	HP	3.25	3.75	3	2.5	4.25	46	31	16	M
264	19	HP	3.75	4	3.25	1	4	39	29	22	M
265	19	HP	4	3.75	3.5	3.75	3.25	46	32	15	M
266	20	HP	4	4.25	2.25	1.5	3.75	43	23	21	M
267	20	HP	2.5	2.5	4.25	2.25	4.5	47	34	28	M
268	19	HP	4	3.25	3	3.5	3.5	42	32	14	M
269	19	HP	5	3.25	3	4.25	3.75	53	30	19	K
270	21	HP	3.75	4.25	3.25	2.25	4.5	39	28	21	K
271	19	HP	5	3.5	2.75	2.25	4	45	31	18	K
272	19	HP	5	3.5	3	2.25	4.5	54	35	30	M
273	20	HP	4.5	4.25	2.75	4.25	4	51	28	10	M
274	21	R	4	3.75	3.25	4	2.75	48	35	16	M
275	20	R	3.75	3.75	4	2.25	4.25	52	30	21	M
276	20	HP	4.25	3.75	3.5	2.25	3.5	53	29	22	K
277	22	R	4.75	4.5	2.75	2.75	5	61	35	20	K
278	21	R	4.5	4.75	4	3.5	4.5	50	30	27	K
279	23	R	3	3.5	2.75	2.5	3.5	39	31	21	M
280	20	HP	4.5	4	3.25	3.5	4.25	53	34	24	K
281	20	R	4	4	4	4.75	3.75	56	29	16	M
282	24	HP	3.25	4	1.75	1.25	2.75	37	29	23	K
283	26	HP	4.25	3.25	4.5	3	5	55	29	22	K
284	20	R	3.25	5	3	1.75	4.25	50	29	23	K
285	20	HP	3	3.25	3	3	3	48	28	18	M
286	21	R	3.75	2.75	2.75	3.75	3.25	48	28	26	M
287	20	HP	1.75	4	3.5	2.75	3.75	40	33	19	K
288	20	HP	4	4	2.75	2	3.75	57	35	21	M
289	20	R	3.5	3.5	3.75	3.5	3.5	49	35	22	M
